# Supplementary material for: Cardiovascular risk factors and its patterns of change between 4 and 8 years of age in the INMA-Asturias cohort
Source: PLoS One. 2023 Apr 12;18(4):e0283799. doi: 10.1371/journal.pone.0283799 (PMC10096221; doi:10.1371/journal.pone.0283799)
Supplement: S1 Data — (TXT) [file pone.0283799.s001.txt]

V1_4y	V2_4y	V3_4y	V4_4y	V1_8y	V2_8y	V3_8y	V4_8y
2	2	1	2	1	1	1	2
1	1	1	1	2	1	1	1
1	2	1	1	1	1	1	1
2	2	1	2	2	1	1	1
1	2	1	1	1	999	1	999
2	2	1	2	2	999	1	999
1	1	1	1	1	1	1	1
1	1	1	2	1	999	2	999
1	2	1	1	2	999	1	999
1	1	1	2	1	1	1	1
1	999	1	999	1	1	1	1
2	1	2	1	1	999	1	999
1	999	2	999	1	1	1	1
1	1	1	2	2	999	1	999
1	999	1	999	1	1	999	1
1	999	1	999	1	1	1	1
2	1	1	2	2	1	2	2
1	999	2	999	1	1	1	1
1	1	2	1	1	1	1	2
1	2	2	2	1	2	1	2
2	1	1	1	1	1	1	1
2	2	1	2	2	1	1	1
1	1	1	1	999	999	999	999
1	999	1	999	1	1	1	2
1	1	1	2	1	1	1	1
1	1	1	1	1	1	1	1
1	1	1	2	999	999	999	999
2	1	1	1	2	1	2	2
1	2	1	1	999	999	999	999
1	1	1	2	1	999	2	999
1	1	2	1	1	1	2	1
1	1	1	1	2	1	1	2
1	999	1	999	1	1	2	1
2	999	1	999	1	1	1	1
1	999	1	999	1	1	1	2
1	1	2	1	999	999	999	999
1	1	2	1	1	1	1	1
1	2	1	1	1	1	1	2
2	2	2	1	999	999	999	999
1	1	2	1	1	1	1	1
1	2	1	2	2	999	2	999
1	1	1	1	999	999	999	999
1	1	1	1	1	1	1	1
2	1	2	2	1	1	2	1
1	1	1	2	2	1	2	1
2	2	1	2	1	999	2	999
1	2	2	2	1	1	2	1
1	1	2	1	999	999	999	999
999	999	999	999	2	1	1	1
1	1	1	1	1	999	1	999
1	2	1	1	2	1	2	2
1	1	2	1	2	1	1	2
1	1	2	2	1	1	1	2
1	2	1	1	1	1	1	1
2	1	1	999	2	1	1	1
1	1	1	2	1	1	1	2
2	1	1	1	2	1	2	1
1	1	1	1	2	999	1	999
1	1	2	1	1	1	1	1
2	1	2	2	999	999	999	999
1	2	1	1	1	1	1	2
1	1	2	1	1	1	1	1
2	1	1	1	2	1	2	1
1	1	1	2	1	1	1	2
2	1	2	2	1	1	1	1
1	999	1	999	1	1	2	1
1	1	1	1	1	999	1	999
2	2	1	1	2	1	1	1
1	1	1	2	1	999	1	999
1	1	1	2	1	1	1	1
1	1	1	2	1	1	1	1
1	1	1	1	999	999	999	999
999	2	999	2	1	999	2	999
2	1	1	1	1	1	1	1
2	1	1	2	2	2	2	2
1	1	2	1	1	1	2	999
2	1	1	1	2	1	1	1
1	2	1	2	999	999	999	999
1	2	1	1	1	999	1	999
1	1	1	2	1	999	1	999
1	1	1	2	1	1	1	1
1	1	1	1	1	1	1	2
2	1	2	2	1	1	1	1
1	1	1	2	1	1	1	2
1	1	1	1	1	1	1	1
1	1	1	1	1	999	1	999
2	1	2	1	2	999	2	999
1	1	1	1	2	2	1	1
1	1	2	1	1	1	1	1
1	2	1	1	1	999	2	999
1	1	1	1	1	1	2	1
1	999	2	999	1	2	2	1
1	999	1	999	1	2	2	1
1	999	2	999	1	1	2	1
2	2	2	1	1	1	2	1
2	2	2	1	2	1	2	2
1	1	2	2	1	1	1	1
1	999	1	999	1	2	1	1
1	1	1	1	1	1	1	2
2	2	1	2	1	1	1	1
1	1	1	1	1	1	2	1
1	1	1	1	1	999	1	999
2	1	1	1	2	1	1	2
1	1	1	1	1	1	1	2
1	1	1	1	1	1	1	1
1	1	2	1	1	2	2	1
1	1	1	2	999	999	999	999
1	999	1	999	1	1	1	1
1	1	1	1	999	999	999	999
2	2	1	1	2	999	1	999
1	2	1	2	1	1	1	1
1	1	1	1	999	999	999	999
1	2	1	1	1	1	1	1
1	1	1	2	1	1	1	1
1	2	1	2	1	1	2	1
2	1	1	1	1	1	2	1
1	999	1	999	1	1	1	1
1	1	1	2	1	1	1	1
1	999	1	999	1	1	2	1
2	1	1	1	999	999	999	999
1	2	2	1	1	1	2	2
1	999	2	999	1	1	2	1
1	1	2	1	1	1	2	1
1	1	2	1	1	999	1	999
1	2	1	2	1	999	2	999
1	1	1	1	1	1	1	1
1	1	1	1	1	1	2	1
2	1	1	1	999	999	999	999
1	1	2	1	999	999	999	999
1	1	2	1	1	1	1	1
2	1	1	2	2	1	2	1
1	1	2	2	1	1	2	1
1	1	2	1	2	1	2	1
1	2	2	1	2	1	2	1
1	1	1	1	2	1	1	2
999	999	999	999	1	1	1	2
1	1	1	1	2	2	1	1
2	1	1	1	2	1	1	2
1	1	2	1	999	999	999	999
2	1	2	1	1	999	2	999
1	999	2	999	1	1	1	1
1	1	2	1	2	999	1	999
2	1	1	2	1	999	2	999
1	1	1	1	1	1	1	1
1	1	1	1	1	1	1	1
1	1	1	1	999	999	999	999
1	1	1	1	1	1	1	2
1	1	1	1	1	2	1	1
2	1	1	2	1	1	1	1
1	1	2	2	1	1	1	2
1	1	2	2	1	1	1	2
1	1	1	1	1	999	1	999
2	1	2	1	2	1	2	1
1	2	2	2	999	999	999	999
1	1	1	2	1	999	1	999
2	1	2	1	1	1	2	1
1	1	2	2	1	1	1	2
1	999	1	999	1	2	1	2
1	1	2	1	999	999	999	999
2	999	2	999	1	1	2	1
1	1	1	2	1	1	1	2
1	1	2	1	999	999	999	999
1	1	1	2	1	1	2	1
1	999	1	999	1	1	1	1
2	999	1	999	1	1	2	2
1	1	2	1	1	999	1	999
1	1	2	1	1	1	1	1
999	2	2	1	2	1	2	2
2	1	1	2	2	1	1	2
1	999	1	999	1	1	1	1
1	1	1	2	1	1	2	1
1	1	1	2	1	1	1	1
1	1	1	2	999	999	999	999
1	1	1	1	1	2	1	1
1	999	2	999	1	1	2	1
1	2	2	1	1	1	1	1
1	2	1	1	1	1	1	1
1	1	1	2	999	999	999	999
2	1	2	1	2	1	2	1
1	1	1	1	1	1	2	2
1	1	2	1	1	1	1	1
1	1	1	1	1	1	1	1
2	2	1	1	999	999	999	999
1	1	1	1	1	999	1	999
1	1	1	1	1	1	2	1
1	999	1	999	1	1	1	1
1	2	2	1	1	1	2	1
1	999	1	999	1	1	1	2
1	1	1	1	1	1	1	1
1	2	1	1	1	999	2	999
1	1	2	2	1	1	1	2
2	1	2	2	1	1	2	1
2	999	1	999	2	1	1	2
2	1	1	1	1	1	2	2
1	1	2	1	1	1	1	1
1	999	1	999	1	1	2	1
1	1	2	1	1	999	1	999
1	999	1	999	1	1	1	1
1	999	2	999	2	1	2	1
1	1	2	1	1	1	2	1
1	1	2	1	1	1	2	1
1	1	1	1	1	999	1	999
1	1	1	1	1	1	1	1
1	1	1	2	1	1	2	1
1	1	1	2	1	1	1	2
1	1	1	1	1	999	2	999
2	1	1	2	2	1	1	1
1	999	1	999	2	1	1	1
1	1	1	1	1	1	1	1
1	1	1	2	1	1	2	1
2	1	2	1	2	1	2	1
1	2	1	2	1	2	1	1
1	1	1	1	1	1	1	1
1	2	1	1	1	1	2	1
1	1	1	1	1	1	1	1
1	1	1	1	1	999	1	999
2	1	1	2	999	999	999	999
1	1	1	1	1	1	1	1
1	1	2	1	2	999	2	999
1	1	1	1	1	1	2	1
1	1	1	1	1	1	1	1
1	1	1	1	1	1	1	1
2	1	1	1	1	999	1	999
2	2	2	2	2	1	1	1
2	1	1	1	2	1	1	1
1	1	2	1	1	1	1	1
1	1	2	2	2	1	1	2
2	1	1	1	1	1	2	1
999	999	999	999	2	1	2	1
2	1	2	2	1	1	1	1
2	1	1	2	1	1	1	1
1	999	999	999	1	1	1	1
1	1	1	1	1	1	2	1
2	1	1	2	1	1	1	2
1	1	1	1	1	1	1	2
2	999	1	999	2	1	1	2
2	1	1	2	1	1	1	1
1	1	1	1	1	1	2	2
1	999	1	999	1	1	1	1
1	999	2	999	1	1	2	1
1	1	1	1	1	1	1	1
1	1	1	2	1	1	1	1
2	2	1	2	2	1	1	1
1	1	1	1	1	999	1	999
2	1	1	1	2	1	2	2
2	2	1	1	1	999	1	999
1	999	999	999	1	1	1	1
1	1	1	1	1	1	1	1
2	999	1	999	2	1	2	1
2	1	1	2	999	999	999	999
2	2	1	1	2	1	1	1
1	1	2	1	1	1	1	1
1	999	1	999	1	1	1	1
2	1	1	1	999	999	999	999
1	1	1	1	1	1	2	1
999	999	999	999	1	1	2	1
1	1	1	1	1	2	1	1
1	1	1	2	1	1	1	1
1	999	1	999	1	1	2	1
2	1	1	1	2	999	1	999
1	999	1	999	1	1	1	1
1	999	1	999	1	1	1	2
1	2	2	1	1	2	2	1
2	999	1	999	1	1	1	1
1	1	1	1	1	1	2	1
1	1	1	1	1	1	1	1
1	1	1	1	1	1	2	2
1	1	1	1	1	1	2	1
1	1	1	1	1	1	1	1
2	1	1	1	1	1	1	1
1	1	1	1	1	999	999	999
1	1	1	1	1	999	2	999
1	1	1	1	1	999	1	999
2	1	1	2	1	2	2	2
2	2	1	2	999	999	999	999
2	999	2	999	2	1	999	2
2	1	1	2	2	1	1	2
1	999	1	999	1	1	1	1
1	1	1	1	1	1	1	1
1	999	1	999	1	1	1	1
999	999	999	999	1	1	2	1
1	2	1	2	1	1	2	1
1	999	1	999	1	1	1	1
1	1	1	1	999	999	999	999
1	1	1	1	1	1	1	1
1	2	2	1	1	1	2	1
1	1	1	2	1	1	1	1
1	1	1	2	1	1	2	1
1	1	1	2	1	1	2	1
1	999	1	999	2	1	2	1
2	1	1	2	1	1	2	1
2	999	1	999	1	1	1	2
2	2	1	1	1	1	1	2
1	2	1	1	2	1	2	2
1	1	1	1	2	1	2	1
2	1	1	2	2	999	2	999
1	2	2	1	1	1	1	1
1	999	1	999	2	1	2	1
2	1	1	2	2	1	2	1
2	1	1	1	2	1	1	1
1	999	1	999	1	1	1	1
1	999	1	999	2	1	1	1
1	999	1	999	1	1	1	1
2	999	1	999	1	1	1	1
2	1	1	1	1	1	1	1
1	1	1	1	1	1	2	2
2	1	2	2	999	999	999	999
1	999	2	999	1	1	2	1
1	1	1	2	1	1	2	1
2	1	1	1	1	1	1	2
2	1	1	2	999	999	999	999
2	1	1	1	1	1	2	1
2	1	1	1	1	1	1	1
2	1	1	1	2	1	2	2
1	1	1	1	1	1	1	2
2	999	2	999	2	1	1	1
1	999	1	999	2	1	1	1
1	1	1	1	1	1	1	1
1	1	1	1	1	999	1	999
1	1	1	1	1	1	1	1
1	2	1	2	1	1	1	2
1	999	1	999	1	1	1	1
2	1	2	1	2	1	999	2
1	999	2	999	2	2	1	2
1	999	2	999	1	1	2	1
1	999	2	999	1	1	2	1
1	2	1	1	2	999	2	999
1	1	1	2	1	1	1	2
1	1	1	1	999	999	999	999
1	999	1	999	1	1	2	1
1	1	2	1	2	1	1	1
1	2	1	1	1	999	2	999
